# Supplementary material for: Astrocytogenic bidirectional plasticity at spinal nociceptive synapses regulates acute nociceptive processing
Source: Pain. 2025 Sep 3;167(2):372–86. doi: 10.1097/j.pain.0000000000003805 (PMC12794346; doi:10.1097/j.pain.0000000000003805)
Supplement: Supplementary file 2 [file jop-167-372-s002.xlsx]

## Sheet: Table S1
Table S1: Values and statistical details
Figure		Statistics	Mean + SEM (%)		N (cells)	N (animals/slices)	P-value	t, df	F	post-hoc	P-value (post-hoc comparisons)
Figure 1D PNs	Resting Membrane Potential (mV)		-45 ± 1.06		8	6
	Cell Capacitance (pF)		58 ± 18
	PPR	Paired t-test	Baseline: 0.84 ± 0.09 Post-CNO: 0.95 ± 0.09				P = 0.2577	t=1.232, df=7
	evoked EPSCs (% of control)	One-way RM ANOVA	Baseline: 100 ± 1 CNO: 83 ± 4 Post-CNO: 74 ± 5				P < 0.0001		F (1.605, 11.23) = 27.08	Dunnett’s	Baseline vs. CNO: P = 0.0022 Baseline vs. post-CNO: P = 0.0011
Figure 1E UINs	Resting Membrane Potential (mV)		-45 ± 1.21		12	8
	Cell Capacitance (pF)		52 ± 4
	PPR	Paired t-test	Baseline: 0.77 ± 0.05 Post-CNO: 0.81 ± 0.05				P = 0.5452	t=0.6242, df=11
	evoked EPSCs (% of control)	One-way RM ANOVA	Baseline: 97 ± 2 CNO: 76 ± 5 Post-CNO: 72 ± 6				P = 0.0002		F (1.727, 19.00) = 14.42	Dunnett’s	Baseline vs. CNO: P = 0.0021 Baseline vs. post-CNO: P = 0.0024
Figure 1F BAPTA	Resting Membrane Potential (mV)		-47 ± 1.01		8	6
	Cell Capacitance (pF)		66 ± 10
	PPR	Paired t-test	Baseline: 0.86 ± 0.06 Post-CNO: 0.8 ± 0.04				P = 0.1829	t=1.478, df=7
	evoked EPSCs (% of control)	One-way RM ANOVA	Baseline: 101 ± 3 CNO: 105 ± 6 Post-CNO: 106 ± 6				P = 0.6721		F (1.334, 9.335) = 0.2837	Dunnett’s	Baseline vs. CNO: P = 0.5826 Baseline vs. post-CNO: P = 0.8108
Figure 1G D-AP5	Resting Membrane Potential (mV)		-49 ± 2		8	6
	Cell Capacitance (pF)		62 ± 8
	PPR	Paired t-test	Baseline: 0.51 ± 0.1 Post-CNO: 0.52 ± 0.1				P = 0.9336	t=0.08639, df=7
	evoked EPSCs (% of control)	One-way RM ANOVA	Baseline: 99 ± 1 CNO: 92 ± 3 Post-CNO: 94 ± 3				P = 0.0525		F (1.878, 13.15) = 3.785	Dunnett’s	Baseline vs. CNO: P = 0.0350 Baseline vs. post-CNO: P = 0.1477
Figure 1H GDP-β-S	Resting Membrane Potential (mV)		-50 ± 2.98		7	4
	Cell Capacitance (pF)		63 ± 7
	PPR	Paired t-test	Baseline: 0.7 ± 0.1 Post-CNO: 0.61 ± 0.13				P = 0.5111	t=0.6983, df=6
	evoked EPSCs (% of control)	One-way RM ANOVA	Baseline: 101 ± 2 CNO: 81 ± 6 Post-CNO: 80 ± 5				P = 0.004		F (1.654, 9.924) = 11.0	Dunnett’s	Baseline vs. CNO: P = 0.0299 Baseline vs. post-CNO: P = 0.0053
Figure 1I Strychnine	Resting Membrane Potential (mV)		-48 ± 2.95		8	6
	Cell Capacitance (pF)		63 ± 14
	PPR	Paired t-test	Baseline: 0.69 ± 0.9 Post-CNO: 0.57 ± 0.09				P = 0.0002	t=7.351, df=7
	evoked EPSCs (% of control)	One-way RM ANOVA	Baseline: 101 ± 1 CNO: 105 ± 6 Post-CNO: 103 ± 7				P = 0.7703		F (1.652, 11.56) = 0.2133	Dunnett’s	Baseline vs. CNO: P = 0.7454 Baseline vs. post-CNO: P = 0.9239
Figure 1J Bicuculline	Resting Membrane Potential (mV)		-50 ± 1.8		8	6
	Cell Capacitance (pF)		72 ± 15
	PPR	Paired t-test	Baseline: 0.85 ± 0.08 Post-CNO: 1.6 ± 0.21				P = 0.1896	t=1.453, df=7
	evoked EPSCs (% of control)	One-way RM ANOVA	Baseline: 98 ± 3 CNO: 75 ± 7 Post-CNO: 64 ± 4				P = 0.0003		F (1.617, 11.32) = 20.33	Dunnett’s	Baseline vs. CNO: P = 0.0138 Baseline vs. post-CNO: P = 0.0001
Figure 2B	Hargreaves (s)	Two-way RM ANOVA. Factor Time and Treatment (DREADD vs Sham)	DREADD	Sham	N/A	DREADD = 11 Sham = 11	Time x Treatment P = 0.9820 Time P = 0.1317 Treatment P = 0.0549		F (5, 100) = 0.1418 F (3.634, 72.67) = 1.866 F (1, 20) = 4.158	Sidak
			Baseline 1: 12 ± 1.2	10 ± 0.6							P = 0.7347
			Baseline 2: 15 ± 1.2	13 ± 1.2							P = 0.8002
			1-2 h: 14 ± 1.5	11 ± 1.3							P = 0.8696
			4-5 h: 13 ± 1.4	10 ± 0.5							P = 0.5326
			24 h: 14 ± 1.2	11 ± 1							P = 0.2947
			48 h: 13 ± 1.5	11 ± 1							P = 0.7139
Figure 2C	HET (°C)	Two-way RM ANOVA. Factor Time and Treatment (DREADD vs Sham)	DREADD	Sham	N/A	DREADD = 11 Sham = 5	Time x Treatment P = 0.4958 Time P = 0.2803 Treatment P = 0.0848		F (3, 42) = 0.8094 F (2.428, 34.00) = 1.329 F (1, 14) = 3.440	Sidak
			Baseline: 52 ± 1	54 ± 1							P = 0.6619
			1-2 h: 49 ± 2.3	53 ± 2							P = 0.7689
			24 h: 51 ± 1.8	55 ± 0.9							P = 0.4442
			48 h: 51 ± 2.2	57 ± 0.7							P = 0.0818
Figure 2D	Von Frey (g)	Two-way RM ANOVA. Factor Time and Treatment (DREADD vs Sham)	DREADD	Sham	N/A	DREADD = 12 Sham = 10	Time x Treatment P = 0.0057 Time P = 0.0580 Treatment P = 0.0006		F (5, 100) = 3.520 F (5, 100) = 2.221 F (1, 20) = 16.49	Sidak
			Baseline 1: 30 ± 1.3	30 ± 2.3							P = 0.9955
			Baseline 2: 30 ± 2	32 ± 2.3							P = 0.9883
			1-2 h: 18 ± 3.5	30 ± 2.4							P = 0.0064
			4-5 h: 19 ± 4	34 ± 1							P = 0.0004
			24 h: 20 ± 2	31 ± 3							P = 0.0169
			48 h: 24 ± 2.7	31 ± 2							P = 0.4303
Figure 3B DREADD/CNO	Field potentials (% of control)	Paired t-test	Baseline: 100 ± 3 Post-CNO: 75 ± 8		N/A	13	P = 0.0054	t=3.781, df=8
Figure 3C DREADD/D-AP5/CNO	Field potentials (% of control)	Paired t-test	Baseline: 99 ± 1 Post-CNO: 102 ± 10			6	P = 0.7515	t=0.3346, df=5
Figure 3D Sham/CNO	Field potentials (% of control)	Paired t-test	Baseline: 102 ± 2 Post-CNO: 101 ± 4			6	P = 0.7233	t=0.3747, df=5
Figure 3E Naive/CNO	Field potentials (% of control)	Paired t-test	Baseline: 101 ± 1 Post-CNO: 96 ± 4			6	P = 0.1715	t=1.595, df=5
Figure 3F LFS/CNO	Field potentials (% of control)	One-way ANOVA	Baseline: 101 ± 2 LFS: 158 ± 14 Post-CNO: 98 ± 15			7	P = 0.0172		F (1.441, 8.644) = 7.542	Dunnett’s	Baseline vs. LFS: P = 0.0103 Baseline vs. post-CNO: P = 0.9828
Figure 3G LFS/D-AP5/CNO	Field potentials (% of control)	One-way ANOVA	Baseline: 98 ± 3 LFS: 150 ± 12 Post-CNO: 168 ± 21			5	P = 0.0185		F (1.581, 6.324) = 8.571	Dunnett’s	Baseline vs. LFS: P = 0.0273 Baseline vs. post-CNO: P = 0.0468
Figure 3H DREADD/50Hz+CNO	Field potentials (% of control)	Paired t-test	Baseline: 100 ± 1 Post-CNO: 204 ± 29			11	P = 0.0049	t=3.598, df=10
Figure 3I DREADD/50 Hz+CNO/D-AP5	Field potentials (% of control)	Paired t-test	Baseline: 99 ± 1 Post-CNO: 102 ± 10			8	P = 0.7515	t=0.3346, df=5
Figure 3J DREADD/50 Hz	Field potentials (% of control)	Paired t-test	Baseline: 101 ± 1 Post-Stim: 97 ± 7			6	P = 0.5467	t=0.6461, df=5
Figure 3K Sham/50Hz+CNO	Field potentials (% of control)	Paired t-test	Baseline: 99 ± 1 Post-CNO: 92 ± 9			8	P = 0.3946	t=0.9068, df=7
Figure 4B	mCherry-/Events·min-1	One-way ANOVA	LI pre: 0.079 ± 0.03 LI post: 0.495 ± 0.11		N/A	Slices: 19	P < 0.0001		F (5, 96) = 5.906	Dunnett's	LI pre vs. LI post: P = 0.0023
		One-way ANOVA	LII pre: 0.0820 ± 0.04 LII post: 0.411 ± 0.08			Slices: 15					LII pre vs. LII post: P = 0.0487
		One-way ANOVA	LIII-IV pre: 0.433 ± 0.11 LIII-IV post: 0.589 ± 0.12			Slices: 17					LIII-LIV pre vs. LIII-IV post: P = 0.5227
	mCherry-/Peak (ΔF/F)	One-way ANOVA	LI pre: 0.134 ± 0.02 LI post: 0.387 ± 0.05			Slices: 19	P < 0.0001		F (5, 82) = 9.089	Dunnett's	LI pre vs. LI post: P < 0.0001
		One-way ANOVA	LII pre: 0.132 ± 0.02 LII post: 0.304 ± 0.04			Slices: 15					LII pre vs. LII post: P = 0.0078
		One-way ANOVA	LIII-IV pre: 0.188 ± 0.02 LIII-IV post: 0.194 ± 0.02			Slices: 17					LIII-LIV pre vs. LIII-IV post: P = 0.9986
Figure 4C	mCherry+/ Events·min-1	One-way ANOVA	LI pre: 0.170 ± 0.04 LI post: 0.360 ± 0.08			Slices: 17	P = 0.0227		F (5, 102) = 2.748	Dunnett's	LI pre vs. LI post: P = 0.0672
		One-way ANOVA	LII pre: 0.110 ± 0.03 LII post: 0.21 ± 0.04			Slices: 20					LII pre vs. LII post: P = 0.4749
		One-way ANOVA	LIII-IV pre: 0.143 ± 0.05 LIII-IV post: 0.209 ± 0.09			Slices: 17					LIII-LIV pre vs. LIII-IV post: P = 0.8207
	mCherry+/ Peak (ΔF/F)	One-way ANOVA	LI pre: 0.142 ± 0.02 LI post: 0.126 ± 0.03			Slices: 13	P = 0.2489		F (5, 59) = 1.369	Dunnett's	LI pre vs. LI post: P = 0.9634
		One-way ANOVA	LII pre: 0.072 ± 0.02 LII post: 0.153 ± 0.03			Slices: 13					LII pre vs. LII post: P = 0.0976
		One-way ANOVA	LIII-IV pre: 0.083 ± 0.009 LIII-IV post: 0.124 ± 0.04			Slices: 9					LIII-LIV pre vs. LIII-IV post: P = 0.7344
Figure 4D	Von Frey (g)	Two-way RM ANOVA. Factor Time and Treatment (DREADD vs Sham)	DREADD	Sham	N/A	DREADD = 12 Sham = 11	Time x Treatment P = 0.8608 Time P = 0.0161 Treatment P = 0.7697		F (5, 105) = 0.3810 F (4.229, 88.81) = 3.154 F (1, 21) = 0.08795	Sidak
			Baseline 1: 26 ± 1.2	28 ± 1.6							P = 0.9644
			Baseline 2: 29 ± 2.1	28 ± 2.2							P > 0.9999
			1-2 h: 26 ± 3	23 ± 3							P = 0.9609
			4-5 h: 20 ± 2	23 ± 3							P = 0.9913
			24 h: 24 ± 3	25 ± 3							P > 0.9999
			48 h: 20 ± 1.4	21 ± 2							P = 0.9896
Figure 4E		Unpaired t-tests	CNO	CNO+Iso	N/A	3
	NeuN+/C-Fos+ cells (% of all NeuN+ cells)		Lamina I/II: 14 ± 0.8	5.5 ± 1			P = 0.0004	t=6.383, df=7
			Lamina III: 19 ± 1.9	13.2 ± 2			P = 0.1266	t=1.734, df=7
			Lamina IV: 31 ± 2	18 ± 4			P = 0.0137	t=3.271, df=7
	Pax2+/C-Fos+ cells (% of all Pax2+ cells)	Unpaired t-tests	Lamina I/II: 6 ± 0.6	12 ± 2	N/A	3	P = 0.0053	t=3.977, df=7
			Lamina III: 6.6 ± 1.2	12 ± 3			P = 0.1066	t=1.851, df=7
			Lamina IV: 9.7 ± 0.9	17 ± 6.2			P = 0.1318	t=1.706, df=7
Figure 4F Mino/CNO	Field potentials (% of control)	One-way ANOVA	Baseline: 101 ± 1 Mino: 95 ± 7 Post-CNO: 67 ± 12		N/A	7	P = 0.0297		F (1.445, 8.729) = 5.961	Dunnett’s	Baseline vs. Mino: P = 0.5792 Baseline vs. post-CNO: P = 0.0367
Figure 4G Mino/50Hz+CNO	Field potentials (% of control)	One-way ANOVA	Baseline: 101 ± 1 Mino: 95 ± 7 Post-CNO: 67 ± 12		N/A	7	P = 0.9356		F (1.363, 8.178) = 0.0238	Dunnett’s	Baseline vs. Mino: P = 0.9655 Baseline vs. post-CNO: P = 0.9811
Figure S1E	Astrocytes/RMP (mV)	One-way ANOVA	Naive: -72 ± 1 Sham: -70 ± 1 Gq-DREADD: -71 ± 1		24 31 34	3 4 4	P = 0.2868		F (2, 85) = 1.267	Dunnett’s	Control vs. Sham: P = 0.4337 Control vs. Gq-DREADD: P = 0.2011
Figure S1G	Astrocytes/Imaging/Event rate (events·min-1)	Unpaired t-Test	Gq-DREADD: 1.2 ± 0.15 Sham: 0.5 ± 0.11		N/A	DREADD = 22 Slices Sham = 14 Slices	P = 0.0009	t=3.580, df=40
	Astrocytes/Imaging/Peak Amplitude (ΔF/F)	Unpaired t-Test	Gq-DREADD: 0.12 ± 0.01 Sham: 0.06 ± 0.01		N/A	DREADD = 22 Slices Sham = 14 Slices	P = 0.0069	t=2.878, df=34
	Astrocytes/Imaging/Area (ΔF/F)·ms	Unpaired t-Test	Gq-DREADD: 1.6 ± 0.3 Sham: 0.45 ± 0.2		N/A	DREADD = 22 Slices Sham = 14 Slices	P = 0.0061	t=2.924, df=34
Figure S2B	sEPSCs LI-II Amplitude (pA)	Paired t-test	Pre-CNO: 24.3 ± 1.7 Post-CNO: 20.8 ± 1.5		15	6	P = 0.0084	t=0.030, df=15
	sEPSCs LI-II Event rate (events·min-1)	Paired t-test	Pre-CNO: 3.2 ± 0.7 Post-CNO: 3.1 ± 0.6				P = 0.9265	t=0.09394, df=14
Figure S2C	sEPSCs LIII Amplitude (pA)	Paired t-test	Pre-CNO: 20.4 ± 2.6 Post-CNO: 18 ± 1.7		8	4	P = 0.2957	t=1.119, df=8
	sEPSCs LIII Event rate (events·min-1)	Paired t-test	Pre-CNO: 2.3 ± 0.6 Post-CNO: 1.8 ± 0.4				P = 0.0963	t=1.920, df=7
Figure S2D	sEPSCs LIV Amplitude Sham (pA)	Paired t-test	Pre-CNO: 19 ± 2 Post-CNO: 17.9 ± 1.6		7	4	P = 0.0909	t=1.960, df=7
	sEPSCs LIV Event rate (events·min-1)	Paired t-test	Pre-CNO: 3.9 ± 1.2 Post-CNO: 5.4 ± 0.9				P = 0.1242	t=1.78, df=6
Figure S2E	sEPSCs LI-II Amplitude Sham (pA)	Paired t-test	Pre-CNO: 25.2 ± 1.8 Post-CNO: 22.6 ± 1.8		9	4	P = 0.083	t=1.981, df=8
	sEPSCs LI-II Event rate Sham (events·min-1)	Paired t-test	Pre-CNO: 3.7 ± 1.2 Post-CNO: 2.9 ± 0.9				P = 0.3535	t=0.9849, df=8
Figure S2F	sEPSCs LIII Amplitude Sham (pA)	Paired t-test	Pre-CNO: 21.1 ± 1.4 Post-CNO: 19.6 ± 2		7	3	P = 0.1021	t=1.880, df=7
	sEPSCs LIII Event rate Sham (events·min-1)	Paired t-test	Pre-CNO: 3.7 ± 0.6 Post-CNO: 3.7 ± 0.6				P = 0.9956	t=0.005748, df=6
Figure S2G	sEPSCs LIV Amplitude Sham (pA)	Paired t-test	Pre-CNO: 21.7 ± 3.5 Post-CNO: 19 ± 2.5		7	3	P = 0.2127	t=1.394, df=6
	sEPSCs LIV Event rate Sham (events·min-1)	Paired t-test	Pre-CNO: 3.6 ± 0.8 Post-CNO: 3.8 ± 0.7				P = 0.7473	t=0.3374, df=6
Figure S3A DREADD	Resting Membrane Potential (mV)		-45 ± 1.81		11	11
	Cell Capacitance (pF)		50 ± 8
	PPR	Paired t-test	Baseline: 0.68 ± 0.08 Post-CNO: 0.72 ± 0.07				P = 0.463	t=0.7632, df=10
	evoked EPSCs (% of control)	One-way ANOVA	Baseline: 99 ± 1 CNO: 83 ± 3 Post-CNO: 69 ± 2				P < 0.0001		F (1.813, 18.13) = 45.40	Dunnett’s	Baseline vs. CNO: P= 0.0011 Baseline vs. post-CNO: P < 0. 0001
Figure S3B Sham	Resting Membrane Potential (mV)		-45 ± 1.11		10	9
	Cell Capacitance (pF)		67 ± 57
	PPR	Paired t-test	Baseline: 0.73 ± 0.1 Post-CNO: 0.71 ± 0.11				P = 0.6222	t=0.5102, df=9
	evoked EPSCs (% of control)	One-way ANOVA	Baseline: 102 ± 2 CNO: 101 ± 7 Post-CNO: 96 ± 5				P = 0.3949		F (1.649, 14.84) = 0.9420	Dunnett’s	Baseline vs. CNO: P = 0.9720 Baseline vs. post CNO: P = 0.2243
Figure S3C Female DREADD	Resting Membrane Potential (mV)		-48 ± 2.2		8	7
	Cell Capacitance (pF)		65 ± 14
	PPR	Paired t-test	Baseline: 0.72 ± 0.07 Post-CNO: 0.59 ± 0.05				P = 0.1717	t=1.523, df=7
	evoked EPSCs (% of control)	One-way ANOVA	Baseline: 100 ± 3 CNO: 97 ± 4 Post-CNO: 94 ± 6				P = 0.445		F (1.741, 12.18) = 0.8270	Dunnett’s	Baseline vs. CNO: P = 0.6544 Baseline vs. post-CNO: P = 0.4774
Figure S3D Female Sham	Resting Membrane Potential (mV)		-46 ± 1		7	4
	Cell Capacitance (pF)		49 ± 4
	PPR	Paired t-test	Baseline: 0.57 ± 0.04 Post-CNO: 0.54 ± 0.08				P = 0.4652	t=0.7797, df=6
	evoked EPSCs (% of control)	One-way ANOVA	Baseline: 106 ± 2 CNO: 101 ± 3 Post-CNO: 96 ± 5				P = 0.1185		F (1.875, 11.14) = 2.629	Dunnett’s	Baseline vs. CNO: P = 0.3107 Baseline vs. post-CNO: P = 0.1309
Figure S4A	GABAergic + Glycinergic sIPSCs Amplitude DREADD (pA)	Paired t-test	Pre-CNO: 24.9 ± 2.6 Post-CNO: 27.3 ± 2.9		11	5	P = 0.4226	t=0.8362, df=10
	GABAergic + Glycinergic sIPSCs Event rate DREADD (events·min-1)	Paired t-test	Pre-CNO: 0.52 ± 0.08 Post-CNO: 3.3 ± 0.9				P = 0.0083	t=3.208, df=11
Figure S4B	GABAergic + Glycinergic sIPSCs Amplitude Sham (pA)	Paired t-test	Pre-CNO: 29.9 ± 4.5 Post-CNO: 26.6 ± 4		11	5	P = 0.1383	t=1.611, df=10
	GABAergic + Glycinergic sIPSCs Event rate Sham (events·min-1)	Paired t-test	Pre-CNO: 1.5 ± 0.3 Post-CNO: 1.6 ± 0.4				P = 0.5845	t=0.5620, df=12
Figure S4C	GABAergic + Glycinergic mIPSCs Amplitude DREADD (pA)	Paired t-test	Pre-CNO: 17.8 ± 2.2 Post-CNO: 18.6 ± 3.2		7	6	P = 0.5917	t=0.5663, df=6
	GABAergic + Glycinergic mIPSCs Event rate DREADD (events·min-1)	Paired t-test	Pre-CNO: 0.58 ± 0.2 Post-CNO: 0.6 ± 0.2				P = 0.8851	t=0.1508, df=6
Figure S4D Bicuculline/Strychnine	Resting Membrane Potential (mV)		-45 ± 1.57		7	7
	Cell Capacitance (pF)		54 ± 5
	PPR	Paired t-test	Baseline: 1.02 ± 0.19 Post-CNO: 0.8 ± 0.07				P = 0.2239	t=1.356, df=6
	evoked EPSCs (% of control)	One-way ANOVA	Baseline: 98 ± 3 CNO: 94 ± 5 Post-CNO: 96 ± 8				P = 0.6641		F (1.106, 6.635) = 0.2392	Dunnett's	Baseline vs. CNO: P = 0.9004 Baseline vs. post-CNO: P > 0.9999
Figure S4E Bicuculline/Strychnine Maintenance	Resting Membrane Potential (mV)		-48 ± 1.18		6	5
	Cell Capacitance (pF)		40 ± 4
	PPR	Paired t-test	Baseline: 0.8 ± 0.06 Post-CNO: 0.9 ± 0.09				P = 0.1688	t=1.608, df=5
	evoked EPSCs (% of control)	One-way ANOVA	Baseline: 101 ± 3 CNO: 82 ± 4 Post-CNO: 60 ± 10				P = 0.0054		F (1.296, 6.479) = 15.21	Dunnett’s	Baseline vs. CNO: P = 0.0226 Baseline vs. post-CNO: P = 0.0161
Figure S4G	Glycinergic sIPSCs Amplitude DREADD (pA)		Pre-CNO: 30.4 ± 6.3 Post-CNO: 26.6 ± 6.3		9	6	P = 0.3733	t=0.9429, df=8
	Glycinergic sIPSCs Event rate DREADD (events·min-1)		Pre-CNO: 0.85 ± 0.3 Post-CNO: 1.8 ± 0.6				P = 0.0479	t=2.334, df=8
Figure S5A, B, C	Spectroscopy	Two-way RM ANOVA. Factor Tested Parameter and Treatment (DREADD vs Sham)	DREADD	Sham	N/A	DREADD = 21 Sham n = 18	Tested Parameter x Treatment P = 0.9869 Tested Parameter P < 0.0001 Treatment P = 0.7265		F (4, 136) = 0.08513 F (4, 136) = 24.00 F (1, 34) = 0.1244	Sidak
			Rear (s): 69 ± 10	71 ± 7							P > 0.9999
			Groom (s): 92 ± 8	105 ± 14							P = 0.9977
			Still (s): 47 ± 22	41 ± 17							P = 0.9943
			Locomotion (s): 90 ± 11	82 ± 7							P = 0.9999
			Scratch (s): 0.6 ± 0.2	0.7 ± 0.6							P > 0.9999
		T-Test	Tracklength (cm): 1345 ± 91	1607 ± 243			P = 0.2915	t=1.070, df=37
			Velocity (cm/s): 2.2 ± 0.1	2.7 ± 0.4			P = 0.246	t=1.179, df=37
Figure S5D, E	Spectroscopy	Two-way RM ANOVA. Factor Tested Parameter and Treatment (DREADD vs Sham)	DREADD	Sham	N/A	DREADD = 6 Sham = 6	Tested Parameter x Treatment P = 0.9434 Tested Parameter P < 0.0001 Treatment P = 0.4022		F (4, 40) = 0.1878 F (4, 40) = 12.38 F (1, 10) = 0.7652	Sidak
			Rear (s): 71 ± 14	80 ± 3							P = 0.9995
			Groom (s): 39 ± 7	43 ± 10							P > 0.9999
			Still (s): 86 ± 38	65 ± 17							P = 0.8926
			Locomotion (s): 118 ± 19	114 ± 6							P > 0.9999
			Scratch (s): 0.2 ± 0.2	0.5 ± 0.3							P > 0.9999
		T-Test	Tracklength (cm): 1054 ± 209	1369 ± 201	N/A	DREADD = 5 Sham = 6	P = 0.3088	t=1.079, df=9
			Velocity (cm/s): 1.8 ± 0.3	2.3 ± 0.3			P = 0.3151	t=1.064, df=9
Figure S5 F	Rotarod (latency to fall s)	T-Test	171 ± 25	165 ± 20	N/A	DREADD = 16 Sham = 8	P = 0.8590	t=0.1797, df=22
Figure S6B	mCherry-/Events·min-1	One-way ANOVA	LI pre: 0.205 ± 0.05 LI post: 0.184 ± 0.13	LI pre: 0.205 ± 0.05 LI post: 0.184 ± 0.13	N/A	Slices: 24	P = 0.0008		F (8, 187) = 3.540	Dunnett’s	LI pre vs. LI post: P = 0.9982
		One-way ANOVA	LII pre: 0.21 ± 0.11 LII post: 0.091 ± 0.03	LII pre: 0.21 ± 0.11 LII post: 0.091 ± 0.03		Slices: 23					LII pre vs. LII post: P = 0.7732
		One-way ANOVA	LIII-IV pre: 0.37 ± 0.10 LIII-IV post: 0.265 ± 0.11	LIII-IV pre: 0.37 ± 0.10 LIII-IV post: 0.265 ± 0.11		Slices: 22					LIII-LIV pre vs. LIII-IV post: P = 0.8552
	mCherry-/Peak (ΔF/F)	One-way ANOVA	LI pre: 0.156 ± 0.03 LI post: 0.125 ± 0.02	LI pre: 0.156 ± 0.03 LI post: 0.125 ± 0.02		Slices: 14	P = 0.0109		F (8, 86) = 2.689	Dunnett’s	LI pre vs. LI post: P = 0.8823
		One-way ANOVA	LII pre: 0.109 ± 0.02 LII post: 0.064 ± 0.01	LII pre: 0.109 ± 0.02 LII post: 0.064 ± 0.01		Slices: 10					LII pre vs. LII post: P = 0.8229
		One-way ANOVA	LIII-IV pre: 0.168 ± 0.06 LIII-IV post: 0.298 ± 0.08	LIII-IV pre: 0.168 ± 0.06 LIII-IV post: 0.298 ± 0.08		Slices: 10					LIII-LIV pre vs. LIII-IV post: P = 0.0503
Figure S6C	mCherry+/ Events·min-1	One-way ANOVA	LI pre: 0.225 ± 0.06 LI post: 0.201 ± 0.07	LI pre: 0.225 ± 0.06 LI post: 0.201 ± 0.07		Slices: 23	P = 0.7729		F (5, 127) = 0.5039	Dunnett’s	LI pre vs. LI post: P = 0.9850
		One-way ANOVA	LII pre: 0.138 ± 0.03 LII post: 0.166 ± 0.03	LII pre: 0.138 ± 0.03 LII post: 0.166 ± 0.03		Slices: 24					LII pre vs. LII post: P = 0.9725
		One-way ANOVA	LIII-IV pre: 0.142 ± 0.05 LIII-IV post: 0.132 ± 0.06	LIII-IV pre: 0.142 ± 0.05 LIII-IV post: 0.132 ± 0.06		Slices: 20					LIII-LIV pre vs. LIII-IV post: P = 0.9990
	mCherry+/ Peak (ΔF/F)	One-way ANOVA	LI pre: 0.079 ± 0.01 LI post: 0.138 ± 0.03	LI pre: 0.079 ± 0.01 LI post: 0.138 ± 0.03		Slices: 15	P = 0.015		F (8, 117) = 2.506	Dunnett’s	LI pre vs. LI post: P = 0.1342
		One-way ANOVA	LII pre: 0.11 ± 0.03 LII post: 0.065 ± 0.01	LII pre: 0.11 ± 0.03 LII post: 0.065 ± 0.01		Slices: 23					LII pre vs. LII post: P = 0.1911
		One-way ANOVA	LIII-IV pre: 0.052 ± 0.01 LIII-IV post: 0.127 ± 0.04	LIII-IV pre: 0.052 ± 0.01 LIII-IV post: 0.127 ± 0.04		Slices: 7					LIII-LIV pre vs. LIII-IV post: P = 0.2198
Figure S7A, B	Pax2+/C-Fos+ cells (% of all Pax2+ cells)	Two-way ANOVA: Interaction P = 0.0966; F (6, 42) = 1.940 Laminae P = 0.1651; F (2, 42) = 1.881 Treatment (DREADD/Sham) P < 0.0001; F (3, 42) = 20.70	CNO	CNO+Iso	N/A	Sidak's LI/II		LIII		LIV
			Lamina I/II: 6 ± 0.6	12 ± 2
			Lamina III: 6.6 ± 1.2	12 ± 3		CNO+Iso vs. CNO	P = 0.0354	CNO+Iso vs. CNO	P = 0.1961	CNO+Iso vs. CNO	P = 0.0213
			Lamina IV: 9.7 ± 0.9	17 ± 6.2		CNO+Iso vs. CNO+Iso Sham	P = 0.1288	CNO+Iso vs. CNO+Iso Sham	P = 0.4779	CNO+Iso vs. CNO+Iso Sham	P = 0.0023
			Sham CNO	Sham CNO+Iso		CNO+Iso vs. CNO Sham	P = 0.0101	CNO+Iso vs. CNO Sham	P = 0.0067	CNO+Iso vs. CNO Sham	P < 0.0001
			Lamina I/II: 4 ± 0.7	5 ± 2		CNO vs. CNO+Iso Sham	P > 0.9999	CNO vs. CNO+Iso Sham	P > 0.9999	CNO vs. CNO+Iso Sham	P = 0.6912
			Lamina III: 4 ± 1	7 ± 1		CNO vs. CNO Sham	P = 0.9941	CNO vs. CNO Sham	P = 0.5072	CNO vs. CNO Sham	P = 0.0004
			Lamina IV: 1 ± 0.3	6.5 ± 1		CNO+Iso Sham vs. CNO Sham	P = 0.9899	CNO+Iso Sham vs. CNO Sham	P = 0.5468	CNO+Iso Sham vs. CNO Sham	P = 0.1574
	NeuN+/C-Fos+ cells (% of all NeuN+ cells)	Two-way ANOVA: Interaction P = <0.0001 F (6, 42) = 8.387 Laminae P = <0.0001; F (2, 42) = 22.59 Treatment (DREADD/Sham) P < 0.0001; F (3, 42) = 79.67	CNO	CNO+Iso		Sidak's LI/II		LIII		LIV
			Lamina I/II: 14 ± 0.8	5.5 ± 1
			Lamina III: 19 ± 1.9	13.2 ± 2		CNO+Iso vs. CNO	P = 0.0095	CNO+Iso vs. CNO	P = 0.199	CNO+Iso vs. CNO	P = 0.0008
			Lamina IV: 31 ± 2	18 ± 4		CNO+Iso vs. CNO+Iso Sham	P = 0.9995	CNO+Iso vs. CNO+Iso Sham	P = 0.1146	CNO+Iso vs. CNO+Iso Sham	P < 0.0001
			Sham CNO	Sham CNO+Iso		CNO+Iso vs. CNO Sham	P = 0.942	CNO+Iso vs. CNO Sham	P = 0.0212	CNO+Iso vs. CNO Sham	P < 0.0001
			Lamina I/II: 3 ± 0.5	5 ± 0.1		CNO vs. CNO+Iso Sham	P = 0.0028	CNO vs. CNO+Iso Sham	P < 0.0001	CNO vs. CNO+Iso Sham	P < 0.0001
			Lamina III: 6 ± 1	6 ± 0.7		CNO vs. CNO Sham	P < 0.0001	CNO vs. CNO Sham	P < 0.0001	CNO vs. CNO Sham	P < 0.0001
			Lamina IV: 5 ± 0.7	4 ± 0.5		CNO+Iso Sham vs. CNO Sham	P = 0.9979	CNO+Iso Sham vs. CNO Sham	P = 0.9998	CNO+Iso Sham vs. CNO Sham	P = 0.9985
